# Supplementary material for: RfGNBP5 Negatively Regulates Innate Immunity of Red Palm Weevil, Rhynchophorus ferrugineus, Against Distinctive Pathogens
Source: Microorganisms. 2026 Jul 5;14(7):1474. doi: 10.3390/microorganisms14071474 (PMC13414360; doi:10.3390/microorganisms14071474)
Supplement: Supplementary file 1 [file microorganisms-14-01474-s001.zip]

Archive with 1 entries (1 files):
- microorganisms-4385750-supplementary.pdf
